# Supplementary material for: Saline versus Plasma Solution-A in Initial Resuscitation of Patients with Out-of-Hospital Cardiac Arrest: A Randomized Clinical Trial
Source: J Clin Med. 2023 Jul 31;12(15):5040. doi: 10.3390/jcm12155040 (PMC10420180; doi:10.3390/jcm12155040)
Supplement: Supplementary file 1 [file jcm-12-05040-s001.zip]

Archive with 1 entries (1 files):
- jcm-2485575-supplementary.pdf
